# Supplementary material for: Genetic Population Structure of Cacao Plantings within a Young Production Area in Nicaragua
Source: PLoS One. 2011 Jan 14;6(1):e16056. doi: 10.1371/journal.pone.0016056 (PMC3021531; doi:10.1371/journal.pone.0016056)
Supplement: Table S1 — List of the 317 cacao trees. Owner; farmer's name. Comarca; rural district. Lineage; inferred genotype spectrum. Climate zone; defined by average temperature and precipitation. CIR1–CIR60; SSR fingerprint. The two alleles at each SSR locus are listed in two columns within one row. (XLS) [file pone.0016056.s001.xls]

## Sheet: Tabelle1
Tree Code	Farm Identity	Owner	Comarca	Longitude (decimal degrees)	Latitude (decimal degrees)	Lineage	Climate zone	Annual Precipitation (mm)	Annual average Temperature (C)	Altitude (m.a.s.l.)	Distance to nearest Road (km)	Elevation relative to nearest road (m)	CIR1	CIR1	CIR6	CIR6	CIR7	CIR7	CIR8	CIR8	CIR11	CIR11	CIR12	CIR12	CIR15	CIR15	CIR18	CIR18	CIR22	CIR22	CIR24	CIR24	CIR26	CIR26	CIR33	CIR33	CIR37	CIR37	CIR40	CIR40	CIR60	CIR60
W195	F003	Fermin Ruiz Garcia	Waslala Central	-85.3855	13.3496	R	46	2410	23.1	496	0.555	122	128	141	229	239	154	158	286	294	287	314	211	211	247	249	332	334	278	286	185	198	296	300	307	307	137	139	267	273	192	211
W196	F003	Fermin Ruiz Garcia	Waslala Central	-85.3854	13.3496	R	46	2410	23.1	496	0.444	122	141	141	237	237	158	158	286	303	314	314	211	211	233	255	332	344	278	286	185	196	296	300	300	305	137	176	267	271	194	211
W197	F003	Fermin Ruiz Garcia	Waslala Central	-85.3859	13.3489	B	56	2410	23.1	528	0.555	152	128	128	229	247	154	154	286	286	314	314	211	211	251	251	344	344	286	286	185	196	296	296	344	344	164	164	277	279	211	211
W198	F003	Fermin Ruiz Garcia	Waslala Central	-85.3861	13.3486	B	56	2410	23.1	528	0.666	152	141	141	247	247	154	154	286	303	299	299	211	211	251	251	344	344	286	286	185	196	296	296	344	344	164	176	277	279	211	211
W199	F003	Fermin Ruiz Garcia	Waslala Central	-85.3863	13.3484	B	56	2410	23.1	528	0.666	152	128	141	229	247	154	154	286	286	314	314	211	211	251	251	344	344	286	286	185	198	296	296	344	344	164	164	277	279	211	211
W207	F003	Fermin Ruiz Garcia	Waslala Central	-85.3854	13.3492	B	56	2410	23.1	496	0.555	120	135	141	229	229	154	154	286	286	314	314	211	211	251	251	344	344	286	286	185	185	296	296	344	344	164	164	279	279	211	211
W208	F003	Fermin Ruiz Garcia	Waslala Central	-85.3856	13.3493	BR	56	2410	23.1	496	0.555	120	128	141	229	229	154	158	286	286	305	314	211	211	247	251	344	354	278	286	185	198	296	300	300	344	164	176	267	279	211	211
W181	F005	Eduardo Ruiz Ochoa	Hierba Buena	-85.3559	13.2957	R	56	2473	23.2	482	2.775	108	128	128	225	229	154	160	286	286	314	314	199	211	247	249	332	344	278	288	185	200	294	294	289	300	139	164	273	279	207	211
W182	F005	Eduardo Ruiz Ochoa	Hierba Buena	-85.3559	13.2958	R	56	2473	23.2	482	2.775	108	141	141	225	247	154	158	286	286	299	314	186	211	249	251	330	332	288	289	185	196	296	302	307	344	139	184	271	277	192	207
W183	F005	Eduardo Ruiz Ochoa	Hierba Buena	-85.3559	13.296	R	56	2473	23.2	492	2.775	118	141	141	225	229	154	158	286	288	299	305	211	211	233	241	332	344	286	286	185	196	296	296	300	307	139	164	271	273	192	209
W184	F005	Eduardo Ruiz Ochoa	Hierba Buena	-85.3558	13.296	R	56	2473	23.2	507	2.775	133	128	128	225	229	154	158	288	294	314	314	199	211	249	251	332	334	286	286	185	185	294	296	289	344	146	176	273	283	209	211
W185	F005	Eduardo Ruiz Ochoa	Hierba Buena	-85.3557	13.2957	R	56	2473	23.2	484	2.775	110	141	141	225	239	158	160	286	290	314	314	199	203	233	249	332	334	286	286	185	196	294	296	289	305	139	146	277	283	190	207
W186	F005	Eduardo Ruiz Ochoa	Hierba Buena	-85.3558	13.2962	R	56	2473	23.2	507	2.775	133	141	141	229	231	156	158	286	303	314	314	199	211	233	237	334	344	286	286	185	196	294	296	305	344	146	176	271	273	192	192
W187	F005	Eduardo Ruiz Ochoa	Hierba Buena	-85.3558	13.2962	BR	56	2473	23.2	507	2.775	133	128	141	225	225	154	158	286	303	299	314	186	220	231	251	342	344	278	286	185	193	294	296	281	344	164	176	258	279	192	211
W128	F006	Basilio Sevilla Garcia	Hierba Buena	-85.3593	13.2953	B	56	2457	23.3	456	2.331	82	141	141	235	247	154	158	286	286	314	314	186	211	233	233	330	334	286	286	185	196	296	302	344	344	137	164	277	277	192	211
W129	F006	Basilio Sevilla Garcia	Hierba Buena	-85.3593	13.2953	B	56	2457	23.3	456	2.331	82	128	141	235	247	154	158	286	286	299	314	186	211	233	247	330	330	286	286	185	202	296	302	344	344	164	176	277	277	192	211
W130	F006	Basilio Sevilla Garcia	Hierba Buena	-85.3592	13.2952	R	56	2457	23.3	456	2.442	82	141	141	229	235	158	158	286	290	299	314	203	211	233	247	330	334	278	286	185	202	294	302	281	344	133	176	277	277	194	194
W131	F006	Basilio Sevilla Garcia	Hierba Buena	-85.3594	13.2953	BR	56	2457	23.3	456	2.331	82	141	141	229	239	154	158	286	286	305	314	203	211	251	255	332	344	278	286	185	200	296	300	305	344	137	164	283	283	192	194
W132	F006	Basilio Sevilla Garcia	Hierba Buena	-85.3594	13.2953	B	56	2457	23.3	456	2.331	82	141	141	229	229	154	154	286	286	314	314	211	211	251	251	344	344	286	286	185	185	296	296	344	344	164	164	279	279	211	211
W133	F006	Basilio Sevilla Garcia	Hierba Buena	-85.3594	13.2954	B	56	2457	23.3	456	2.331	82	141	141	235	247	154	158	286	303	299	314	186	211	233	247	330	334	286	286	185	196	296	302	344	344	164	176	277	279	192	211
W134	F006	Basilio Sevilla Garcia	Hierba Buena	-85.3593	13.2954	B	56	2457	23.3	456	2.331	82	128	141	225	247	154	154	286	303	314	314	186	211	233	249	330	334	286	286	185	196	294	296	344	344	137	164	277	279	192	211
W143	F014	Margarito Martínez Pérez	El Corozal	-85.3662	13.3591	B	47	2350	24.4	384	1.776	1	141	141	229	235	154	158	286	286	287	314	211	211	249	251	334	344	286	286	185	185	296	296	281	344	164	164	277	279	211	211
W144	F014	Margarito Martínez Pérez	El Corozal	-85.3659	13.3587	B	47	2350	24.4	384	1.776	1	141	141	229	235	154	158	286	290	314	314	211	220	249	251	334	344	286	286	185	202	296	296	344	344	146	164	277	279	211	211
W145	F014	Margarito Martínez Pérez	El Corozal	-85.366	13.3588	B	47	2350	24.4	384	1.776	1	141	141	229	235	154	154	286	290	287	314	211	211	249	251	344	344	278	286	185	202	294	296	281	344	164	164	279	279	192	211
W146	F014	Margarito Martínez Pérez	El Corozal	-85.3662	13.3591	B	47	2350	24.4	384	1.776	1	141	141	229	235	154	158	286	290	287	314	211	211	249	251	334	344	286	286	185	202	296	296	344	344	146	164	277	283	192	211
W147	F014	Margarito Martínez Pérez	El Corozal	-85.3654	13.3584	BR	47	2350	24.4	393	1.776	10	141	141	229	235	154	158	286	290	314	314	211	220	247	249	344	344	278	286	185	185	296	296	281	344	146	164	277	279	192	211
W148	F014	Margarito Martínez Pérez	El Corozal	-85.3653	13.3584	B	47	2350	24.4	393	1.776	10	141	141	229	235	154	158	286	286	314	314	211	211	247	249	334	344	286	286	185	185	296	296	344	344	146	164	277	283	211	211
W149	F014	Margarito Martínez Pérez	El Corozal	-85.3654	13.3587	BR	47	2350	24.4	393	1.776	10	141	141	229	235	154	158	286	290	287	314	211	220	247	249	344	344	278	286	185	202	294	296	281	344	146	164	277	279	211	211
W150	F014	Margarito Martínez Pérez	El Corozal	-85.3655	13.3589	B	47	2350	24.4	393	1.887	10	141	141	229	235	154	158	286	286	287	314	211	220	247	249	334	344	286	286	185	185	296	296	344	344	164	164	277	279	192	211
W151	F018	Teodoro Sanchez Hernandez	El Corozal	-85.3684	13.3569	B	46	2391	23.7	392	1.443	9	141	141	229	229	154	158	286	290	287	314	211	211	249	251	344	344	278	286	185	202	296	296	344	344	146	164	277	283	192	211
W152	F018	Teodoro Sanchez Hernandez	El Corozal	-85.3682	13.357	B	46	2391	23.7	383	1.443	0	141	141	229	229	154	154	286	290	287	314	211	211	247	249	344	344	278	286	185	202	296	296	344	344	146	164	277	279	211	211
W153	F018	Teodoro Sanchez Hernandez	El Corozal	-85.3679	13.3573	B	46	2391	23.7	383	1.554	0	141	141	229	229	154	154	286	286	314	314	211	211	249	249	344	344	286	286	185	185	296	296	344	344	164	164	277	277	211	211
W154	F018	Teodoro Sanchez Hernandez	El Corozal	-85.3679	13.3573	B	46	2391	23.7	383	1.554	0	141	141	229	229	154	154	290	290	292	305	211	211	249	249	344	344	286	286	185	185	296	296	344	344	164	164	277	277	211	211
W155	F018	Teodoro Sanchez Hernandez	El Corozal	-85.3685	13.357	B	46	2391	23.7	392	1.443	9	141	141	229	229	154	154	286	286	287	305	211	211	249	249	344	344	286	286	185	185	296	296	344	344	164	164	277	277	211	211
W156	F018	Teodoro Sanchez Hernandez	El Corozal	-85.3678	13.3571	BR	46	2391	23.7	383	1.554	0	141	141	229	239	154	158	290	303	292	299	211	211	249	255	344	344	286	286	185	196	300	300	307	344	137	146	271	283	194	211
W157	F018	Teodoro Sanchez Hernandez	El Corozal	-85.3681	13.3572	B	46	2391	23.7	383	1.443	0	141	141	229	229	154	158	286	290	305	314	211	220	249	251	334	344	286	286	185	185	296	296	281	344	164	164	277	279	211	211
W158	F018	Teodoro Sanchez Hernandez	El Corozal	-85.3678	13.3571	B	46	2391	23.7	383	1.554	0	141	141	229	229	154	154	286	288	305	314	211	211	249	249	344	344	286	286	185	185	294	296	344	350	164	164	277	277	211	211
W101	F022	Noel Suazo Calderon	Los Potrerillo	-85.4	13.3727	B	46	2370	23.3	474	0.222	-28	128	141	229	229	154	154	286	286	314	314	211	211	249	251	330	344	286	286	185	185	296	302	344	344	164	164	277	277	211	211
W102	F022	Noel Suazo Calderon	Los Potrerillo	-85.4	13.3726	B	46	2370	23.3	474	0.222	-28	141	141	229	229	154	154	286	286	314	314	211	211	249	249	344	344	286	286	185	185	296	296	344	344	164	164	277	277	211	211
W103	F022	Noel Suazo Calderon	Los Potrerillo	-85.4005	13.373	B	46	2380	23	509	0.222	7	141	141	229	229	154	154	286	286	314	314	211	211	233	251	330	344	286	286	185	185	296	302	344	344	164	164	277	277	211	211
W104	F022	Noel Suazo Calderon	Los Potrerillo	-85.4001	13.3728	R	46	2380	23	509	0.222	7	128	135	225	225	158	158	288	288	305	305	201	209	231	235	342	342	278	286	185	196	281	296	271	303	133	137	258	267	186	194
W105	F022	Noel Suazo Calderon	Los Potrerillo	-85.4001	13.3731	B	46	2380	23	509	0.222	7	141	141	229	229	154	154	286	286	314	314	211	211	249	249	344	344	286	286	185	185	296	296	344	344	164	164	277	277	211	211
W106	F022	Noel Suazo Calderon	Los Potrerillo	-85.4001	13.373	B	46	2380	23	509	0.222	7	141	141	229	229	154	154	286	286	314	314	211	211	249	249	344	344	286	286	185	185	296	296	344	344	164	164	277	277	211	211
W107	F022	Noel Suazo Calderon	Los Potrerillo	-85.4003	13.3726	BR	46	2380	23	509	0.222	7	141	141	229	229	158	158	286	290	287	314	211	211	247	247	334	344	278	278	185	200	296	296	344	344	146	146	277	277	192	194
W108	F022	Noel Suazo Calderon	Los Potrerillo	-85.4004	13.3725	B	46	2380	23	515	0.222	13	141	141	229	229	154	154	286	286	314	314	211	211	249	249	344	344	286	286	185	185	296	296	344	344	164	164	277	277	211	211
W109	F024	Isabel Centeno Rodriguez	Los Potrerillo	-85.4013	13.3715	BR	46	2380	23	503	0.111	22	141	141	229	239	154	158	286	286	305	314	211	211	233	249	332	344	286	286	185	196	294	296	305	344	146	164	273	277	211	211
W110	F024	Isabel Centeno Rodriguez	Los Potrerillo	-85.4013	13.3715	BR	46	2380	23	503	0.111	22	141	141	229	237	156	160	286	286	287	314	203	211	233	249	344	354	286	286	185	185	296	300	305	344	137	164	267	277	211	211
W111	F024	Isabel Centeno Rodriguez	Los Potrerillo	-85.4014	13.3717	BR	46	2380	23	528	0.111	47	128	141	225	229	154	158	286	294	287	314	199	211	247	249	332	344	278	288	185	200	296	296	307	344	146	164	279	283	209	211
W112	F024	Isabel Centeno Rodriguez	Los Potrerillo	-85.4014	13.3717	R	46	2380	23	528	0.111	47	128	141	225	229	154	158	286	294	287	314	199	211	241	247	332	344	278	288	185	200	296	296	289	307	146	164	279	283	209	211
W113	F024	Isabel Centeno Rodriguez	Los Potrerillo	-85.4014	13.3715	R	46	2380	23	503	0.111	22	141	141	225	237	158	158	286	292	287	314	199	203	233	237	332	354	278	286	185	196	294	300	305	307	146	146	267	283	190	194
W114	F024	Isabel Centeno Rodriguez	Los Potrerillo	-85.4014	13.3713	BR	46	2380	23	503	0.111	22	141	141	225	235	154	160	286	286	305	314	211	220	233	249	334	344	286	286	185	185	294	296	281	344	164	176	271	279	209	211
W115	F024	Isabel Centeno Rodriguez	Los Potrerillo	-85.401	13.371	BR	46	2380	23	503	0.111	42	141	141	229	229	154	154	286	286	287	299	203	211	251	251	334	344	286	289	185	185	296	304	271	300	133	184	258	271	192	192
W116	F024	Isabel Centeno Rodriguez	Los Potrerillo	-85.401	13.371	BR	46	2380	23	503	0.111	42	141	141	225	229	154	158	286	294	287	314	211	211	247	249	334	344	288	288	185	200	294	296	300	307	139	164	277	279	207	211
W135	F027	Margarito Gómez López	Los Potrerillo	-85.4089	13.3786	R	55	2424	22.2	543	0.222	23	141	141	225	229	154	160	286	286	305	314	211	211	241	251	332	344	278	288	185	200	294	296	300	307	146	164	273	283	192	209
W136	F027	Margarito Gómez López	Los Potrerillo	-85.4089	13.3785	B	55	2424	22.2	543	0.222	23	141	141	229	229	154	158	286	290	287	314	199	211	247	249	344	344	286	286	185	185	296	296	344	344	164	164	277	283	192	211
W137	F027	Margarito Gómez López	Los Potrerillo	-85.4092	13.3785	BR	55	2424	22.2	604	0.222	84	141	141	225	247	154	158	286	290	314	314	211	220	247	249	334	344	278	286	185	202	296	296	281	344	164	164	277	279	211	211
W138	F027	Margarito Gómez López	Los Potrerillo	-85.4091	13.3783	B	55	2424	22.2	562	0.222	42	141	141	229	229	154	154	286	290	314	314	211	211	247	249	344	344	278	278	185	185	296	296	344	344	164	164	279	279	192	211
W139	F027	Margarito Gómez López	Los Potrerillo	-85.4089	13.3788	R	55	2424	22.2	543	0.222	23	135	141	225	225	158	158	288	288	292	305	201	211	235	249	332	342	278	286	196	196	296	296	303	303	137	137	267	283	186	186
W140	F027	Margarito Gómez López	Los Potrerillo	-85.409	13.3788	B	55	2424	22.2	543	0.222	0	141	141	229	229	154	154	286	286	314	314	211	211	247	249	344	344	286	286	185	202	296	296	344	344	164	164	277	279	211	211
W141	F027	Margarito Gómez López	Los Potrerillo	-85.4091	13.3788	B	55	2424	22.2	543	0.222	0	141	141	229	229	154	154	286	286	314	314	211	211	249	249	344	344	286	286	185	185	296	296	344	344	164	164	277	277	211	211
W142	F027	Margarito Gómez López	Los Potrerillo	-85.4087	13.3787	BR	55	2424	22.2	543	0.222	23	128	141	225	225	154	160	286	303	299	314	186	199	241	251	330	332	286	289	185	185	294	296	307	344	146	164	277	279	209	211
W295	F028	Jose Francisco Rivera Cordero	San Pablo	-85.3976	13.3178	R	54	2424	23	611	1.665	229	128	141	229	237	158	160	286	286	287	314	199	211	233	247	330	332	278	288	185	185	296	300	289	307	139	146	273	273	209	211
W296	F028	Jose Francisco Rivera Cordero	San Pablo	-85.3975	13.3177	B	54	2424	23	580	1.665	198	128	141	229	229	154	154	286	286	314	314	211	211	233	233	344	344	286	286	185	185	302	302	344	344	176	176	271	271	192	211
W297	F028	Jose Francisco Rivera Cordero	San Pablo	-85.3972	13.3178	BR	54	2424	23	580	1.665	198	128	128	237	247	154	158	286	286	305	314	211	211	231	251	332	344	286	286	185	185	296	300	307	344	137	137	271	273	211	211
W298	F028	Jose Francisco Rivera Cordero	San Pablo	-85.3975	13.3181	B	54	2424	23	580	1.665	198	128	128	229	229	154	154	286	286	314	314	211	211	251	251	344	344	286	286	185	196	302	302	344	344	164	176	271	271	211	211
W262	F029	Anacointa Castro Zamora	El Cipres	-85.3921	13.3086	R	55	2440	22.7	592	0.999	178	141	141	235	247	156	160	286	290	299	299	203	211	231	241	330	334	286	289	185	185	294	296	281	289	139	146	258	271	194	209
W263	F029	Anacointa Castro Zamora	El Cipres	-85.3924	13.3099	R	55	2440	22.7	575	0.999	161	128	141	229	247	154	158	288	303	305	314	211	211	241	241	332	344	286	288	185	196	296	302	289	344	146	176	271	277	209	211
W264	F029	Anacointa Castro Zamora	El Cipres	-85.3914	13.3091	R	55	2414	23.4	575	0.888	161	128	141	229	239	158	158	286	286	307	314	199	211	233	249	344	346	286	286	185	185	294	296	273	344	139	144	283	283	190	211
W265	F029	Anacointa Castro Zamora	El Cipres	-85.3925	13.3102	BR	55	2440	22.7	567	0.999	153	128	141	225	229	147	154	286	303	305	314	211	211	233	247	334	344	286	286	196	196	296	300	344	344	146	164	267	279	211	211
W266	F029	Anacointa Castro Zamora	El Cipres	-85.3926	13.3103	BR	55	2440	22.7	593	0.999	179	128	141	229	229	147	156	286	294	305	314	203	211	233	253	334	344	286	286	185	200	296	296	344	344	137	164	277	279	211	211
W267	F029	Anacointa Castro Zamora	El Cipres	-85.3926	13.3106	BR	55	2440	22.7	593	0.999	179	141	141	229	239	154	158	286	292	305	314	211	211	233	249	332	344	278	286	185	185	296	300	307	344	146	164	277	277	194	211
W268	F029	Anacointa Castro Zamora	El Cipres	-85.3923	13.3087	BR	55	2440	22.7	592	0.999	178	141	141	229	239	154	158	286	292	305	314	211	211	233	249	332	344	278	286	185	185	296	300	307	344	146	164	273	277	194	211
W363	F029	Anacointa Castro Zamora	El Cipres	-85.3928	13.3102	BR	55	2440	22.7	593	0.999	179	141	141	229	247	147	156	286	294	287	305	211	211	233	247	334	344	278	286	185	200	296	300	344	344	146	164	267	279	211	211
W364	F029	Anacointa Castro Zamora	El Cipres	-85.3924	13.3103	BR	55	2440	22.7	567	0.999	153	128	128	225	229	154	158	286	294	287	305	211	211	233	253	334	344	286	286	185	200	296	300	344	344	146	164	277	279	192	192
W117	F036	Gregorio Flores Molina	Papayo 1	-85.353	13.3349	R	56	2448	23.3	527	0.222	20	128	141	229	235	154	160	288	303	314	314	186	199	241	251	332	332	288	288	185	196	296	302	289	300	139	164	271	271	209	211
W118	F036	Gregorio Flores Molina	Papayo 1	-85.353	13.3351	R	56	2448	23.3	499	0.222	-8	128	141	225	229	154	160	286	286	287	314	199	211	241	247	332	344	288	288	185	200	296	296	289	344	139	176	277	283	192	209
W119	F036	Gregorio Flores Molina	Papayo 1	-85.353	13.3352	R	56	2448	23.3	499	0.222	-8	128	141	225	229	154	160	286	294	314	314	199	211	241	247	332	344	286	286	185	200	296	296	300	307	146	176	273	283	192	209
W120	F036	Gregorio Flores Molina	Papayo 1	-85.3528	13.3352	R	56	2448	23.3	499	0.222	-8	128	141	225	229	154	160	286	286	305	314	199	211	241	247	332	334	278	286	185	185	296	296	289	344	146	176	273	279	209	211
W121	F036	Gregorio Flores Molina	Papayo 1	-85.3528	13.335	R	56	2448	23.3	527	0.222	20	128	141	229	239	154	158	286	286	301	314	186	203	233	237	330	332	286	286	185	185	296	302	289	300	146	176	271	283	192	192
W122	F036	Gregorio Flores Molina	Papayo 1	-85.3529	13.335	R	56	2448	23.3	527	0.222	20	128	141	225	229	154	160	288	294	287	314	211	211	241	251	332	344	278	286	185	198	296	296	300	307	146	164	273	283	209	211
W123	F060	Aura Elia Ochoa	El Cipres	-85.3797	13.3027	R	56	2419	23.6	381	0	0	141	141	225	229	154	158	288	294	314	314	199	211	241	251	332	344	286	286	185	200	294	296	300	307	139	176	277	283	186	211
W124	F060	Aura Elia Ochoa	El Cipres	-85.3797	13.3027	R	56	2419	23.6	381	0	0	141	141	229	231	154	158	288	294	305	314	199	211	251	253	332	344	286	286	185	200	294	296	300	307	146	176	277	283	186	211
W125	F060	Aura Elia Ochoa	El Cipres	-85.3797	13.3027	BR	56	2419	23.6	381	0	0	141	141	229	237	154	158	286	292	305	314	211	211	249	255	344	354	286	286	185	196	296	300	307	344	146	164	267	277	211	211
W126	F060	Aura Elia Ochoa	El Cipres	-85.3781	13.3037	R	56	2419	23.6	349	0.222	-24	128	141	229	231	154	158	286	294	314	314	203	211	233	247	334	334	286	286	185	196	294	296	289	344	157	164	283	283	192	211
W127	F060	Aura Elia Ochoa	El Cipres	-85.3786	13.302	R	56	2419	23.6	366	0.111	-18	141	141	225	229	154	158	288	294	287	314	199	211	247	253	332	334	286	286	185	200	294	296	307	344	146	176	279	279	192	192
W162-2	F060	Aura Elia Ochoa	El Cipres	-85.3797	13.3027	R	56	2419	23.6	381	0.033	.	128	128	225	229	156	158	286	292	287	314	199	211	249	251	332	342	278	286	185	200	294	296	289	300	139	139	273	283	192	207
W162-5	F060	Aura Elia Ochoa	El Cipres	-85.3797	13.3027	R	56	2419	23.6	381	0.033	.	141	141	229	231	154	158	290	294	287	314	203	211	247	253	334	344	278	286	198	202	294	296	289	344	146	164	277	283	192	211
W308	F083	Carlos Garcia Gonzales	Ceiba Dudu	-85.2542	13.263	B	67	2577	24.6	205	11.211	-199	141	141	229	229	154	154	286	286	314	314	211	211	251	251	344	344	286	286	185	185	296	296	300	344	164	164	279	279	211	211
W309	F083	Carlos Garcia Gonzales	Ceiba Dudu	-85.2541	13.2628	B	67	2577	24.6	205	11.211	-199	141	141	229	229	154	154	286	286	314	314	211	211	251	251	344	344	286	286	185	185	296	296	344	344	164	164	279	279	211	211
W310	F083	Carlos Garcia Gonzales	Ceiba Dudu	-85.2543	13.2627	B	67	2577	24.6	205	11.211	-199	128	141	229	229	154	154	286	286	314	314	211	211	251	251	344	344	286	286	185	185	296	296	344	344	164	176	279	279	211	211
W305	F084	Amado Suarez Sanches	Ceiba Dudu	-85.2552	13.2701	B	67	2572	24.7	211	10.545	-193	141	141	229	229	154	154	286	286	314	314	211	211	249	249	344	344	286	286	185	185	296	296	344	344	164	164	277	277	211	211
W306	F084	Amado Suarez Sanches	Ceiba Dudu	-85.2551	13.2698	B	67	2572	24.7	208	10.545	-196	141	141	229	229	154	154	286	286	314	314	186	211	251	251	330	344	286	286	185	185	296	296	300	344	164	184	279	279	211	211
W307	F084	Amado Suarez Sanches	Ceiba Dudu	-85.255	13.2689	B	67	2572	24.7	213	10.656	-191	128	128	229	229	154	154	286	286	314	314	211	211	251	251	344	344	286	286	185	185	296	296	344	344	164	164	279	279	211	211
W302	F085	Guillermo Gonzales Gomez	Barrial	-85.322	13.3286	B	65	2484	23.4	439	2.553	35	135	135	229	229	154	154	286	286	314	314	211	211	251	251	344	344	286	286	185	185	296	296	344	344	164	164	279	279	211	211
W303	F085	Guillermo Gonzales Gomez	Barrial	-85.322	13.3286	BR	65	2484	23.4	439	2.553	35	128	135	229	231	154	160	286	303	314	314	203	211	247	251	334	334	278	286	185	185	294	302	271	289	153	164	271	271	192	211
W304	F085	Guillermo Gonzales Gomez	Barrial	-85.3215	13.3285	R	56	2484	23.4	404	2.553	0	135	135	231	247	156	158	286	290	299	314	203	211	233	237	330	332	286	289	185	196	294	296	289	344	157	164	271	283	192	211
W339	F085	Guillermo Gonzales Gomez	Barrial	-85.3214	13.328	BR	56	2484	23.4	399	2.553	-5	135	135	229	235	154	158	286	290	287	314	211	211	247	251	334	344	278	286	185	202	296	296	344	344	146	164	279	283	192	211
W340	F085	Guillermo Gonzales Gomez	Barrial	-85.3214	13.328	B	56	2484	23.4	399	2.553	-5	135	135	229	229	154	158	286	290	314	314	211	211	247	249	344	344	286	286	185	185	296	296	344	344	146	164	277	283	192	211
W166	F110	Guillermo Pérez Diaz	Zapote Kum	-85.2825	13.5498	R	37	2362	23.3	334	1.887	96	141	141	225	239	156	160	286	286	314	314	186	203	233	237	330	334	286	289	185	185	296	296	289	300	146	164	279	283	192	192
W167	F110	Guillermo Pérez Diaz	Zapote Kum	-85.2825	13.5498	R	37	2362	23.3	334	1.887	96	141	141	225	225	158	158	286	290	314	314	211	211	237	241	344	344	281	281	185	185	296	300	285	289	139	160	271	273	207	211
W168	F110	Guillermo Pérez Diaz	Zapote Kum	-85.2824	13.5495	BR	37	2362	23.3	334	1.998	91	128	141	229	247	158	160	286	294	301	314	211	211	237	251	344	344	278	286	185	200	294	296	300	344	164	184	279	279	190	211
W169	F110	Guillermo Pérez Diaz	Zapote Kum	-85.2824	13.5495	R	37	2362	23.3	334	1.998	91	141	141	225	247	154	158	286	290	314	314	203	203	241	255	334	354	286	286	185	196	294	296	289	344	139	139	277	277	211	211
W170	F110	Guillermo Pérez Diaz	Zapote Kum	-85.2828	13.5494	BR	46	2362	23.3	323	1.998	85	141	141	239	239	154	158	290	292	314	314	199	203	241	251	332	344	286	286	185	196	296	302	307	344	160	164	271	273	207	211
W171	F110	Guillermo Pérez Diaz	Zapote Kum	-85.2827	13.5492	R	46	2362	23.3	323	1.998	80	141	141	225	225	154	158	290	290	314	314	199	203	241	251	334	334	286	286	185	196	296	302	289	307	164	164	271	273	192	211
W172	F110	Guillermo Pérez Diaz	Zapote Kum	-85.2824	13.5497	BR	37	2362	23.3	334	1.887	91	141	141	225	225	158	158	286	286	305	305	211	211	251	251	332	334	286	286	185	196	302	302	289	344	176	176	277	279	192	211
W311	F135	Filemon Sequeira Castellon	San Miguel Dudu	-85.3113	13.2963	BR	57	2480	24.2	253	5.772	-151	135	135	225	229	156	160	286	286	299	314	199	211	233	241	332	344	286	286	185	185	294	302	289	344	146	176	271	277	207	211
W312	F135	Filemon Sequeira Castellon	San Miguel Dudu	-85.3101	13.2974	B	57	2480	24.2	247	5.55	-157	135	135	229	229	154	154	294	303	314	314	211	211	233	251	334	344	286	286	196	200	296	302	344	344	164	164	279	279	192	211
W313	F135	Filemon Sequeira Castellon	San Miguel Dudu	-85.3103	13.2972	BR	57	2480	24.2	247	5.661	-157	128	128	229	239	154	158	286	286	314	314	211	211	233	237	332	344	281	286	185	185	296	302	285	344	157	164	277	279	207	211
W314	F135	Filemon Sequeira Castellon	San Miguel Dudu	-85.31	13.298	BY	57	2480	24.2	240	5.55	-164	128	135	229	247	154	156	286	294	299	314	186	211	233	247	330	334	286	286	185	200	296	296	300	344	176	184	271	279	192	211
W315	F135	Filemon Sequeira Castellon	San Miguel Dudu	-85.3095	13.2971	BY	57	2480	24.2	243	5.661	-161	128	128	229	229	154	156	303	303	299	299	211	211	233	233	344	344	286	286	196	196	296	302	300	344	164	184	271	279	211	211
W217	F143	Jose Santos Espinoza Suárez	San Miguel Dudu	-85.3002	13.2973	B	66	2509	23.8	415	5.661	11	128	141	229	247	154	154	294	303	287	314	186	211	251	251	334	344	278	286	185	202	296	296	300	344	164	176	279	283	211	211
W218	F143	Jose Santos Espinoza Suárez	San Miguel Dudu	-85.3001	13.2971	B	66	2509	23.8	415	5.772	11	141	141	229	229	154	156	294	303	287	314	211	211	251	251	344	344	278	289	196	200	294	302	300	344	176	184	271	279	192	211
W219	F143	Jose Santos Espinoza Suárez	San Miguel Dudu	-85.3001	13.2969	B	66	2509	23.8	415	5.772	11	128	141	229	229	154	156	286	286	314	314	186	211	233	251	330	344	286	286	185	185	296	296	300	344	164	164	271	279	211	211
W220	F143	Jose Santos Espinoza Suárez	San Miguel Dudu	-85.3031	13.2993	BR	66	2509	23.8	315	5.439	-89	128	141	225	247	154	158	288	303	299	314	211	211	249	251	332	344	288	289	185	196	296	302	296	307	139	164	279	279	192	207
W221	F143	Jose Santos Espinoza Suárez	San Miguel Dudu	-85.3	13.2969	B	66	2553	22.4	451	5.772	47	128	141	229	247	154	154	286	286	314	314	186	211	233	251	330	344	286	291	185	185	296	296	300	300	164	164	271	279	192	211
W222	F143	Jose Santos Espinoza Suárez	San Miguel Dudu	-85.3033	13.2993	BR	66	2509	23.8	315	5.439	-89	128	141	225	229	154	158	286	288	305	314	211	211	241	251	332	334	278	288	185	185	294	296	281	307	146	164	277	279	209	211
W223	F143	Jose Santos Espinoza Suárez	San Miguel Dudu	-85.3031	13.2995	BR	57	2509	23.8	315	5.439	-89	128	141	225	247	156	160	286	286	305	314	186	211	233	241	330	332	286	286	185	185	296	296	296	307	146	164	277	279	192	209
W224	F143	Jose Santos Espinoza Suárez	San Miguel Dudu	-85.303	13.2994	B	66	2509	23.8	315	5.439	-89	141	141	229	229	154	154	286	286	299	314	211	211	251	251	330	344	286	291	185	185	296	296	300	344	164	164	271	279	192	211
W353	F143	Jose Santos Espinoza Suárez	San Miguel Dudu	-85.303	13.2994	BR	66	2509	23.8	315	.	.	128	141	225	247	154	158	286	303	314	314	211	211	233	241	332	344	288	289	185	196	296	296	289	344	139	164	271	271	192	207
W209	F144	Nativida Garcia Ochoa	San Miguel Dudu	-85.2972	13.3119	BR	56	2473	24.7	224	4.218	-180	141	141	229	229	154	154	286	286	314	314	211	211	237	253	344	344	286	286	185	185	296	296	344	344	157	157	273	273	211	211
W210	F144	Nativida Garcia Ochoa	San Miguel Dudu	-85.2972	13.3119	BR	56	2473	24.7	224	4.218	-180	141	141	229	229	154	154	286	286	305	314	211	211	249	251	332	344	286	286	185	185	302	304	305	344	146	176	279	279	192	207
W211	F144	Nativida Garcia Ochoa	San Miguel Dudu	-85.2972	13.312	R	56	2473	24.7	224	4.218	-180	141	141	229	229	158	160	286	290	287	314	203	211	249	249	332	334	286	286	185	185	300	302	307	344	137	146	267	267	192	207
W212	F144	Nativida Garcia Ochoa	San Miguel Dudu	-85.2972	13.3121	BR	56	2473	24.7	224	4.218	-180	141	141	237	237	154	154	286	286	314	314	211	211	249	255	344	344	286	286	185	185	296	296	305	305	164	164	273	273	194	194
W213	F144	Nativida Garcia Ochoa	San Miguel Dudu	-85.2971	13.312	BR	56	2473	24.7	224	4.218	-180	141	141	225	225	154	154	286	286	314	314	211	211	253	253	344	344	286	286	185	185	296	296	344	344	157	157	273	273	211	211
W214	F144	Nativida Garcia Ochoa	San Miguel Dudu	-85.2971	13.3123	BR	56	2473	24.7	224	4.218	-180	141	141	229	239	154	156	286	286	314	314	186	211	233	237	330	344	286	289	185	185	296	296	289	344	157	164	283	283	192	211
W215	F144	Nativida Garcia Ochoa	San Miguel Dudu	-85.2971	13.3123	BR	56	2473	24.7	224	4.218	-180	141	141	237	237	158	158	286	286	287	287	211	211	253	255	344	344	286	286	185	185	296	296	305	305	164	164	273	273	194	194
W216	F144	Nativida Garcia Ochoa	San Miguel Dudu	-85.2971	13.3123	BR	56	2473	24.7	224	4.218	-180	141	141	229	229	154	154	290	290	314	314	211	211	237	253	344	344	286	286	185	185	296	296	344	344	157	160	273	273	211	211
W280	F162	Esteban Granado Ochoa	San Miguel Dudu	-85.2802	13.3252	B	57	2478	24.8	200	4.107	-204	141	141	229	229	156	156	286	286	314	314	211	211	251	251	344	344	286	286	185	185	296	296	344	344	164	164	279	279	211	211
W281	F162	Esteban Granado Ochoa	San Miguel Dudu	-85.2803	13.3253	B	57	2478	24.8	200	4.107	-204	141	141	229	229	156	156	286	303	299	314	186	211	251	251	344	344	286	286	185	196	296	296	300	344	164	164	279	279	211	211
W282	F162	Esteban Granado Ochoa	San Miguel Dudu	-85.2799	13.3254	B	57	2478	24.8	211	4.107	-193	128	141	229	229	156	156	303	303	299	314	211	211	251	251	344	344	286	286	185	196	296	302	344	344	164	164	279	279	192	211
W283	F162	Esteban Granado Ochoa	San Miguel Dudu	-85.2804	13.3251	B	57	2478	24.8	200	4.107	-204	141	141	229	247	154	156	286	286	299	314	211	211	233	251	344	344	286	286	185	185	296	296	344	344	164	176	271	279	192	211
W284	F162	Esteban Granado Ochoa	San Miguel Dudu	-85.2803	13.3254	B	57	2478	24.8	200	4.107	-204	141	141	229	229	154	156	286	286	314	314	186	211	251	251	330	344	286	286	185	185	296	302	300	344	164	164	279	279	211	211
W342	F163	Rogelio Aguilar	Dipina	-85.1971	13.2747	B	76	2660	24.4	367	14.874	-37	135	135	229	229	154	156	286	303	314	314	211	211	249	251	344	344	286	286	185	196	302	302	344	344	164	184	271	279	211	211
W343	F163	Rogelio Aguilar	Dipina	-85.1972	13.2746	B	76	2660	24.4	367	14.874	-37	135	135	229	229	154	154	286	303	314	314	211	211	249	251	330	344	286	286	185	185	296	302	344	344	164	164	277	279	211	211
W344	F163	Rogelio Aguilar	Dipina	-85.1973	13.2745	B	76	2660	24.4	367	14.874	-37	135	135	229	229	154	158	286	286	299	314	199	211	249	251	344	344	286	286	185	185	296	296	344	344	133	164	258	279	194	211
W345	F163	Rogelio Aguilar	Dipina	-85.1969	13.2747	B	76	2660	24.4	367	14.874	-37	135	135	229	229	154	154	286	286	314	314	211	211	249	251	330	344	286	286	185	185	296	302	344	344	164	184	271	279	211	211
W346	F163	Rogelio Aguilar	Dipina	-85.1972	13.275	B	76	2660	24.4	367	14.874	-37	135	135	229	229	154	154	286	286	314	314	186	211	249	251	330	344	286	286	185	185	296	302	344	344	164	164	279	279	211	211
W327	F165	Miguel Blandino Blandino	Dipina	-85.1959	13.2823	B	77	2649	24.1	303	14.541	-101	135	141	229	229	154	154	286	286	314	314	211	211	251	251	344	344	286	286	185	185	296	296	344	344	164	164	279	279	211	211
W328	F165	Miguel Blandino Blandino	Dipina	-85.1963	13.2829	B	77	2649	24.1	294	14.43	-110	141	141	229	229	154	154	286	286	314	314	211	211	251	251	330	344	286	286	185	185	296	302	344	344	164	186	279	279	211	211
W329	F165	Miguel Blandino Blandino	Dipina	-85.1957	13.283	B	77	2649	24.1	278	14.541	-126	141	141	229	229	154	156	303	303	314	314	211	211	251	251	344	344	286	289	196	196	296	296	344	344	164	164	279	279	211	211
W324	F166	Ciriaco Alvarado Angulo	Dipina	-85.2022	13.2847	B	77	2635	24	331	13.764	-73	141	141	229	229	154	154	286	286	299	314	211	211	251	251	344	344	286	286	185	185	296	296	344	344	164	164	279	279	192	211
W325	F166	Ciriaco Alvarado Angulo	Dipina	-85.2023	13.2846	B	77	2635	24	331	13.764	-73	141	141	229	229	154	154	286	286	314	314	211	211	251	251	344	344	286	286	185	185	296	302	344	344	164	164	279	279	211	211
W326	F166	Ciriaco Alvarado Angulo	Dipina	-85.2025	13.2846	BY	77	2635	24	331	13.764	-73	128	141	229	247	154	154	286	303	299	314	186	211	233	249	330	344	286	289	196	200	296	302	300	344	164	184	271	279	192	211
W347	F166	Ciriaco Alvarado Angulo	Dipina	-85.2016	13.2851	B	77	2635	24	315	13.875	-89	135	135	229	229	154	154	286	286	314	314	211	211	249	251	344	344	286	286	185	185	296	296	344	344	164	164	279	279	211	211
W359	F166	Ciriaco Alvarado Angulo	Dipina	-85.2022	13.2846	B	77	2635	24	331	13.764	-73	141	141	229	229	154	154	286	286	314	314	211	211	251	251	344	344	286	286	185	185	296	302	344	344	164	164	279	279	211	211
W200	F174	Isabel Blandino Blandino	Dipina	-85.2181	13.2997	R	67	2609	24.1	245	11.433	-159	128	141	229	247	158	158	290	303	314	314	211	211	231	251	344	344	286	289	196	196	294	296	271	344	133	176	258	258	192	211
W201	F174	Isabel Blandino Blandino	Dipina	-85.2182	13.2993	B	77	2609	24.1	245	11.433	-159	141	141	229	229	154	154	286	286	314	314	211	211	251	251	344	344	286	286	185	185	296	296	344	344	164	164	279	279	211	211
W202	F174	Isabel Blandino Blandino	Dipina	-85.218	13.305	R	67	2596	24.5	241	11.211	-163	128	128	225	229	156	160	288	288	299	299	211	211	241	241	330	332	286	289	185	185	296	296	307	344	139	139	273	273	192	207
W203	F174	Isabel Blandino Blandino	Dipina	-85.2181	13.2997	R	67	2609	24.1	245	11.433	-159	128	141	229	247	158	160	286	303	314	314	199	209	233	249	332	332	278	289	185	196	294	296	271	305	146	153	258	258	190	190
W204	F174	Isabel Blandino Blandino	Dipina	-85.2185	13.3051	BR	67	2596	24.5	229	11.1	-175	128	141	229	237	158	158	286	288	305	314	186	211	233	249	344	354	286	286	185	185	296	306	300	344	137	146	283	283	211	211
W205	F174	Isabel Blandino Blandino	Dipina	-85.219	13.3048	BR	67	2596	24.5	230	11.1	-174	128	128	225	229	154	158	286	288	314	314	199	211	233	233	334	344	286	289	185	196	296	296	305	344	139	157	283	283	211	211
W206	F174	Isabel Blandino Blandino	Dipina	-85.2185	13.3049	R	67	2596	24.5	230	11.1	-174	128	141	229	229	156	158	286	286	299	305	211	211	241	247	332	332	288	288	185	185	296	296	289	300	139	176	271	277	207	211
W247	F174	Isabel Blandino Blandino	Dipina	-85.2181	13.2997	BR	67	2609	24.1	245	11.433	-159	128	141	229	239	156	158	303	303	299	314	186	199	233	233	344	344	286	286	185	196	296	296	300	305	146	157	271	271	190	211
W360	F174	Isabel Blandino Blandino	Dipina	-85.218	13.3051	R	67	2596	24.5	225	11.211	-179	128	141	225	229	160	160	286	288	299	305	211	211	241	251	332	332	286	289	185	185	296	302	307	307	139	139	279	279	192	207
W361	F174	Isabel Blandino Blandino	Dipina	-85.2179	13.3053	B	67	2596	24.5	225	11.211	-179	128	141	225	229	154	158	286	303	299	314	186	211	251	251	330	344	286	288	185	196	294	296	307	344	164	164	279	279	192	211
W362	F174	Isabel Blandino Blandino	Dipina	-85.2184	13.305	B	67	2596	24.5	230	11.211	-174	141	141	229	229	154	160	286	286	299	314	211	211	251	251	330	344	286	286	185	185	296	302	344	344	164	164	273	277	192	211
W159	F178	Rogelio Pérez Zamora	Puerto Viejo	-85.2545	13.5075	R	47	2323	24.9	250	0.111	11	128	141	229	229	154	156	286	290	292	299	199	199	241	251	332	332	286	288	185	185	296	296	289	305	164	164	271	283	192	192
W160	F178	Rogelio Pérez Zamora	Puerto Viejo	-85.2546	13.5077	R	47	2323	24.9	237	0.111	-2	141	141	225	237	158	162	286	290	292	305	203	211	235	255	332	332	278	286	185	196	300	306	303	305	137	146	273	283	186	211
W161	F178	Rogelio Pérez Zamora	Puerto Viejo	-85.2547	13.5077	BY	47	2323	24.9	237	0.111	-2	128	141	229	247	154	156	286	303	299	314	186	211	233	251	330	344	286	289	185	196	296	302	296	344	164	176	271	279	192	211
W163	F178	Rogelio Pérez Zamora	San Francisco de Puerto Viejo	-85.2562	13.5076	R	47	2323	24.9	239	0.222	1	128	128	225	247	154	160	288	303	314	314	199	211	233	241	332	344	286	289	185	196	294	296	289	344	146	164	271	277	207	211
W164	F178	Rogelio Pérez Zamora	San Francisco de Puerto Viejo	-85.2559	13.508	BY	47	2323	24.9	239	0.222	-1	128	141	229	247	154	156	286	303	299	314	186	211	233	251	330	344	286	289	185	196	294	300	300	344	164	176	271	279	192	211
W165	F178	Rogelio Pérez Zamora	San Francisco de Puerto Viejo	-85.2559	13.5081	R	47	2323	24.9	239	0.222	3	141	141	229	239	154	158	290	294	287	301	203	211	237	247	334	344	286	286	185	196	294	296	289	300	146	164	279	283	190	192
W323	F178	Rogelio Pérez Zamora	Puerto Viejo	-85.2548	13.5074	R	47	2323	24.9	250	0.111	11	128	128	225	229	154	160	286	294	287	314	199	211	249	251	332	344	278	286	185	200	294	296	289	300	139	176	273	283	192	207
W365	F178	Rogelio Pérez Zamora	San Francisco de Puerto Viejo	-85.2561	13.5089	BY	47	2325	24.7	241	0.222	5	128	141	229	247	154	156	286	303	299	314	186	211	233	251	330	344	286	289	185	196	296	302	300	344	164	176	271	279	192	211
W366	F178	Rogelio Pérez Zamora	San Francisco de Puerto Viejo	-85.2561	13.5089	BY	47	2325	24.7	241	0.222	5	128	141	229	247	154	156	286	303	299	314	186	211	233	251	330	344	286	289	185	196	296	302	296	344	164	176	271	279	192	211
W320	F192	Carlos Parfirio Vargas	Zinica	-85.3895	13.4497	B	45	2305	23.5	441	4.995	151	135	135	225	229	154	154	286	290	314	314	186	211	237	249	330	344	286	286	185	196	300	302	307	344	164	164	277	277	192	211
W321	F192	Carlos Parfirio Vargas	Zinica	-85.3894	13.4498	BR	45	2305	23.5	441	4.995	151	135	135	229	235	154	158	286	292	287	314	203	211	233	251	344	344	286	286	185	196	300	304	281	344	137	164	277	277	192	211
W322	F192	Carlos Parfirio Vargas	Zinica	-85.3895	13.45	BR	45	2305	23.5	441	4.995	151	128	135	229	235	154	160	286	294	314	314	211	211	231	233	334	344	278	278	185	200	296	296	344	344	153	164	283	283	192	192
W316	F193	Jesus Maria Martinez S.	Zinica	-85.3889	13.4516	B	45	2312	23.3	429	4.773	139	135	135	229	229	154	154	286	286	314	314	211	211	249	249	344	344	286	286	185	185	296	296	344	344	164	164	277	277	211	211
W317	F193	Jesus Maria Martinez S.	Zinica	-85.3888	13.4513	BR	45	2312	23.3	429	4.884	139	135	135	229	239	154	158	286	290	305	314	199	211	237	251	332	344	286	288	185	185	296	296	307	344	146	164	279	279	207	211
W318	F193	Jesus Maria Martinez Siles	Zinica	-85.3887	13.4513	BR	45	2312	23.3	429	4.884	139	135	135	229	229	154	158	286	294	314	314	211	211	241	251	334	342	278	286	185	200	296	296	300	344	164	164	279	279	192	211
W319	F193	Jesus Maria Martinez Siles	Zinica	-85.3885	13.4513	BR	45	2312	23.3	429	4.773	139	135	135	229	239	154	158	286	288	305	314	211	211	237	251	334	344	286	286	185	185	296	296	285	344	160	164	279	279	211	211
W348	F193	Jesus Maria Martinez Siles	Zinica	-85.3891	13.4511	B	45	2312	23.3	429	4.884	139	135	135	229	247	154	154	286	286	314	314	211	211	249	251	330	344	286	289	185	185	296	302	344	344	164	164	277	279	192	211
W285	F194	Efrain Gonzales G	Zinica	-85.3925	13.4677	BR	54	2415	21.3	652	4.107	368	141	141	229	229	154	154	294	294	314	314	199	209	233	247	332	344	278	286	200	200	296	296	307	344	164	164	279	279	192	211
W286	F194	Efrain Gonzales G	Zinica	-85.3924	13.4677	B	54	2415	21.3	652	4.107	368	141	141	229	229	154	154	286	286	314	314	211	211	251	251	334	344	278	286	185	200	296	296	307	344	164	164	279	279	207	211
W287	F194	Efrain Gonzales G	Zinica	-85.3923	13.4677	B	54	2415	21.3	652	3.996	368	141	141	229	229	154	154	286	305	287	314	186	211	251	251	344	344	286	288	185	185	296	296	344	344	164	164	277	279	211	211
W288	F194	Efrain Gonzales G	Zinica	-85.3919	13.4672	B	54	2415	21.3	630	3.996	346	141	141	229	229	154	158	286	305	287	314	211	211	247	249	344	344	286	288	185	185	296	296	344	344	146	164	277	277	211	211
W289	F194	Efrain Gonzales G	Zinica	-85.3925	13.4675	R	54	2415	21.3	630	4.107	346	128	141	225	237	158	158	286	286	305	305	211	211	233	241	332	332	286	288	185	185	294	296	307	307	139	184	279	279	186	209
W290	F195	Jose Victor Rodriguez Jarquin	Zinica	-85.3941	13.468	B	54	2415	21.3	681	4.218	405	141	141	229	229	154	154	286	286	314	314	211	211	251	251	344	344	286	286	185	185	296	296	344	344	164	164	279	279	211	211
W291	F195	Jose Victor Rodriguez Jarquin	Zinica	-85.3941	13.4681	B	54	2415	21.3	681	4.218	405	141	141	229	247	154	154	286	286	314	314	186	186	233	233	330	330	286	286	185	185	296	296	344	344	164	164	277	277	211	211
W292	F195	Jose Victor Rodriguez Jarquin	Zinica	-85.3945	13.4681	B	54	2415	21.3	710	4.218	433	141	141	247	247	154	154	286	305	299	314	211	211	249	251	330	344	286	289	185	196	296	302	344	344	164	164	271	277	192	211
W293	F195	Jose Victor Rodriguez Jarquin	Zinica	-85.3947	13.468	B	54	2415	21.3	710	4.218	433	141	141	229	229	154	154	286	286	314	314	211	211	233	233	344	344	286	286	185	185	296	296	344	344	164	184	271	279	211	211
W294	F195	Jose Victor Rodriguez Jarquin	Zinica	-85.3944	13.4678	B	54	2415	21.3	710	4.218	434	135	135	229	247	154	154	286	286	314	314	211	211	233	251	330	344	286	286	185	185	294	296	344	344	164	164	277	279	211	211
W173	F198	Ambrocio Garcia Garcia	Kubali Arriba	-85.3685	13.4811	BR	37	2252	24.2	313	0.999	36	128	141	225	247	154	154	303	303	314	314	211	211	233	251	344	344	286	286	185	198	296	296	307	307	176	184	277	277	192	211
W174	F198	Ambrocio Garcia Garcia	Kubali Arriba	-85.3684	13.4806	BR	37	2252	24.2	320	0.999	44	141	141	225	229	154	158	292	292	314	314	203	211	241	249	344	344	286	286	185	198	296	296	289	289	164	176	279	279	194	207
W175	F198	Ambrocio Garcia Garcia	Kubali Arriba	-85.3684	13.4805	BR	37	2252	24.2	320	0.999	44	141	141	229	239	158	160	288	303	305	314	211	211	233	253	332	344	286	286	185	196	296	300	307	344	164	176	279	279	209	211
W176	F198	Ambrocio Garcia Garcia	Kubali Arriba	-85.3681	13.4808	R	37	2252	24.2	312	0.999	36	128	141	239	247	158	158	286	288	287	314	211	211	241	249	344	354	286	288	185	185	296	296	307	344	146	146	271	271	194	211
W177	F198	Ambrocio Garcia Garcia	Kubali Arriba	-85.368	13.4809	BR	37	2252	24.2	308	0.999	32	128	141	229	235	158	158	286	303	287	287	186	203	251	255	330	334	286	288	185	196	294	302	344	344	164	164	271	271	192	211
W178	F198	Ambrocio Garcia Garcia	Kubali Arriba	-85.3683	13.4804	BR	37	2252	24.2	312	0.999	35	128	141	229	247	158	158	286	303	305	314	186	211	249	255	344	344	286	289	185	196	294	300	300	344	133	146	271	279	194	211
W179	F198	Ambrocio Garcia Garcia	Kubali Arriba	-85.3678	13.4811	R	37	2252	24.2	308	0.999	32	141	141	225	229	154	158	290	303	287	299	199	211	233	251	332	344	286	289	185	196	296	300	285	289	164	176	267	277	192	211
W180	F198	Ambrocio Garcia Garcia	Kubali Arriba	-85.3678	13.4811	R	37	2252	24.2	308	0.999	32	141	141	225	247	154	154	286	288	287	292	203	203	235	251	344	354	286	286	185	198	296	296	303	305	176	184	267	283	186	194
W275	F204	Saturnino Rojas M	Zinica	-85.3759	13.5339	R	27	2170	24.4	313	1.776	42	128	141	229	239	154	160	288	294	305	314	203	211	237	251	332	344	278	286	185	200	296	296	285	300	146	146	273	273	192	211
W276	F204	Saturnino Rojas M	Zinica	-85.3763	13.5338	R	27	2170	24.4	313	1.776	42	128	141	225	225	154	160	288	288	287	314	203	211	241	251	334	344	286	288	185	185	296	296	285	300	160	176	273	283	209	211
W277	F204	Saturnino Rojas M	Zinica	-85.3761	13.5341	R	27	2170	24.4	313	1.776	42	128	141	225	229	158	160	286	288	287	314	199	211	231	241	332	334	278	288	185	200	294	294	289	300	139	164	258	258	192	211
W278	F204	Saturnino Rojas M	Zinica	-85.3759	13.534	R	27	2170	24.4	313	1.776	42	128	128	225	225	160	160	288	294	287	314	211	211	241	251	334	344	286	288	185	200	294	296	300	344	164	164	277	277	192	211
W279	F204	Saturnino Rojas M	Zinica	-85.3758	13.534	R	27	2170	24.4	302	1.776	31	128	141	225	229	160	160	288	288	287	314	203	211	237	251	332	334	278	286	185	185	296	300	285	307	146	176	273	273	192	209
W357	F204	Saturnino Rojas M	Zinica	-85.3731	13.5345	Y	27	2174	24.5	289	1.443	18	128	128	229	247	156	156	286	303	299	299	186	186	233	255	330	330	278	289	185	196	302	302	300	300	146	176	271	279	192	211
W358	F204	Saturnino Rojas M	Zinica	-85.3728	13.5345	R	27	2174	24.5	289	1.443	18	141	141	225	239	154	160	286	286	305	314	211	211	241	253	332	344	281	281	185	185	296	300	285	285	139	157	258	273	209	211
W269	F205	Antonio Quezada Rodriguez	Zinica	-85.3729	13.5359	B	27	2174	24.5	290	1.443	13	128	141	229	247	154	154	286	286	314	314	211	211	231	233	344	344	286	289	185	196	294	302	344	344	164	164	277	277	211	211
W270	F205	Antonio Quezada Rodriguez	Zinica	-85.3727	13.536	BR	27	2174	24.5	290	1.332	13	128	128	225	229	154	154	286	286	287	314	211	211	241	253	334	342	286	286	196	196	294	296	307	344	139	164	258	279	192	207
W271	F205	Antonio Quezada Rodriguez	Zinica	-85.3726	13.5359	B	27	2174	24.5	290	1.332	3	128	141	229	229	154	154	286	288	287	314	211	211	251	251	334	344	286	289	185	185	296	302	300	344	146	164	277	277	192	211
W272	F205	Antonio Quezada Rodriguez	Zinica	-85.3724	13.5362	BR	27	2174	24.5	291	1.332	14	128	128	229	237	154	156	286	286	299	314	186	211	233	253	330	344	278	286	185	185	294	302	300	344	164	176	277	279	194	194
W273	F205	Antonio Quezada Rodriguez	Zinica	-85.3728	13.5362	BR	27	2174	24.5	290	1.332	13	128	141	225	229	154	154	286	286	287	314	186	211	251	253	332	344	286	286	185	185	296	302	305	305	139	164	277	279	192	211
W274	F205	Antonio Quezada Rodriguez	Zinica	-85.3728	13.5359	R	27	2174	24.5	290	1.332	13	128	128	229	247	158	160	286	286	299	305	186	211	253	255	332	344	286	289	185	185	294	302	289	300	146	176	277	279	192	192
W239	F213	Crecencio Hernandez Paez	Kusuli	-85.3177	13.3927	B	47	2361	24.7	250	0.777	22	141	141	229	235	154	154	286	286	314	314	211	211	249	249	344	344	286	286	185	185	296	296	344	344	164	164	277	279	211	211
W240	F213	Crecencio Hernandez Paez	Kusuli	-85.3177	13.3926	BR	47	2361	24.7	250	0.777	22	128	141	231	235	154	158	286	286	287	314	203	211	247	249	334	334	286	286	185	185	294	294	344	344	146	164	279	283	186	211
W241	F213	Crecencio Hernandez Paez	Kusuli	-85.3177	13.3927	BR	47	2361	24.7	250	0.777	22	128	128	229	247	154	158	286	288	305	305	211	211	231	251	332	344	286	286	185	196	296	296	300	344	146	164	258	258	192	209
W242	F213	Crecencio Hernandez Paez	Kusuli	-85.3154	13.3927	B	47	2389	24.5	289	0.999	61	141	141	229	229	154	154	294	303	287	314	186	211	247	251	330	334	286	286	185	196	294	296	300	344	176	184	271	271	211	211
W243	F213	Crecencio Hernandez Paez	Kusuli	-85.3178	13.3928	BR	47	2361	24.7	250	0.777	22	128	141	229	229	154	158	286	290	287	314	211	211	247	247	334	344	286	286	185	202	294	296	300	344	146	164	279	283	192	194
W244	F213	Crecencio Hernandez Paez	Kusuli	-85.3179	13.3929	BY	47	2361	24.7	250	0.777	22	128	141	229	229	154	156	294	303	287	314	186	211	247	251	330	344	286	286	185	196	294	296	300	300	164	184	271	279	192	192
W245	F213	Crecencio Hernandez Paez	Kusuli	-85.315	13.3925	B	47	2389	24.5	329	0.999	101	141	141	229	229	154	154	286	286	287	314	211	220	249	251	334	344	286	286	185	185	296	296	281	344	146	164	277	283	192	211
W246	F213	Crecencio Hernandez Paez	Kusuli	-85.315	13.3925	B	47	2389	24.5	329	0.999	101	141	141	229	235	154	154	286	286	314	314	211	211	247	249	344	344	278	286	185	185	296	296	344	344	164	164	277	279	211	211
W248	F214	Lizandro Flores Luna	Las Jaguas	-85.3077	13.4452	R	47	2332	24.8	235	0.444	14	128	128	225	231	158	162	288	290	305	305	209	211	231	235	332	342	282	286	185	198	294	306	271	307	133	146	258	277	186	194
W249	F214	Lizandro Flores Luna	Las Jaguas	-85.3077	13.4453	R	47	2332	24.8	235	0.444	14	128	141	225	225	158	158	286	288	305	314	199	211	241	249	332	332	286	288	185	185	296	296	289	307	146	146	277	277	207	209
W250	F214	Lizandro Flores Luna	Las Jaguas	-85.3077	13.4453	R	47	2332	24.8	235	0.444	14	128	141	225	239	158	158	288	303	314	314	203	211	241	255	332	342	278	288	185	185	294	294	307	307	139	146	277	283	192	209
W251	F214	Lizandro Flores Luna	Las Jaguas	-85.3081	13.4454	BY	47	2332	24.8	235	0.555	14	128	141	229	247	154	156	286	303	299	314	186	211	233	251	344	344	286	286	185	196	296	302	300	344	164	176	271	277	192	211
W252	F214	Lizandro Flores Luna	Las Jaguas	-85.3081	13.4452	R	47	2332	24.8	235	0.555	14	128	141	225	239	158	160	286	288	305	314	199	211	241	249	332	332	286	286	185	185	294	296	289	307	139	146	279	279	209	209
W253	F214	Lizandro Flores Luna	Las Jaguas	-85.3082	13.4453	R	47	2332	24.8	235	0.555	14	141	141	225	229	156	158	286	288	299	305	186	211	235	237	332	344	278	286	185	196	296	302	289	344	137	176	267	271	186	211
W229	F220	Electerio Ruiz Garcia	Los Potrerillo	-85.4034	13.3954	BR	45	2398	22.6	635	0.111	-1	128	141	229	229	154	154	286	294	287	314	211	211	249	251	344	344	278	286	185	200	296	296	344	344	164	176	277	283	192	211
W230	F220	Electerio Ruiz Garcia	Los Potrerillo	-85.4036	13.3952	BR	45	2398	22.6	635	0.111	-1	141	141	225	229	154	154	286	286	314	314	211	211	251	251	342	344	272	286	185	200	294	296	271	344	133	164	258	279	192	211
W231	F220	Electerio Ruiz Garcia	Los Potrerillo	-85.4038	13.3953	B	45	2398	22.6	635	0.111	-20	128	141	229	235	154	160	286	286	314	314	211	211	247	251	344	344	286	286	185	200	296	296	344	344	164	164	279	279	192	211
W232	F220	Electerio Ruiz Garcia	Los Potrerillo	-85.4038	13.3953	B	45	2398	22.6	635	0.111	-20	141	141	229	229	154	154	286	286	314	314	211	211	249	251	344	344	286	286	185	185	294	296	344	344	146	164	277	283	211	211
W233	F220	Electerio Ruiz Garcia	Los Potrerillo	-85.4038	13.3955	R	45	2398	22.6	635	0.111	-20	141	141	239	247	156	158	292	303	287	314	186	211	251	255	344	354	286	289	196	196	294	296	300	307	137	164	271	273	192	194
W234	F220	Electerio Ruiz Garcia	Los Potrerillo	-85.4035	13.3957	B	45	2398	22.6	635	0.222	-1	128	141	229	229	154	154	286	286	287	314	211	211	247	249	344	344	286	286	185	185	296	296	300	344	164	176	277	283	192	192
W235	F220	Electerio Ruiz Garcia	Los Potrerillo	-85.4033	13.3957	B	45	2398	22.6	619	0.222	-17	141	141	229	229	154	156	286	286	314	314	211	211	251	251	344	344	286	286	185	185	296	296	344	344	164	164	279	279	211	211
W236	F220	Electerio Ruiz Garcia	Los Potrerillo	-85.4034	13.3958	R	45	2398	22.6	635	0.222	-1	135	141	225	235	160	162	286	288	292	314	211	220	233	249	332	334	286	286	185	196	296	306	281	289	146	164	267	283	186	192
W237	F220	Electerio Ruiz Garcia	Los Potrerillo	-85.4034	13.3957	B	45	2398	22.6	635	0.222	-1	128	141	229	229	154	154	286	286	314	314	211	211	249	251	334	344	286	286	185	185	296	296	344	344	164	176	277	283	211	211
W238	F220	Electerio Ruiz Garcia	Los Potrerillo	-85.4035	13.3957	R	45	2398	22.6	635	0.222	-1	141	141	229	237	154	158	290	303	299	314	203	209	231	231	334	342	278	282	196	196	294	294	271	289	133	137	271	283	190	192
W367	F220	Electerio Ruiz Garcia	Los Potrerillo	-85.4039	13.3954	B	45	2398	22.6	635	0.111	-20	141	141	229	235	154	154	286	294	314	314	211	211	247	251	344	344	286	286	185	200	294	296	344	344	164	164	279	279	192	211
W368	F220	Electerio Ruiz Garcia	Los Potrerillo	-85.4039	13.3954	BR	45	2398	22.6	635	0.111	-20	141	141	229	235	154	160	286	294	314	314	211	211	247	251	344	344	286	286	185	200	296	296	281	344	164	176	279	283	192	211
W299	F225	Juana Gomez Sanches	Barrial	-85.3149	13.3331	B	56	2454	24.3	319	1.776	-85	141	141	229	229	154	154	286	286	314	314	211	211	251	251	344	344	286	286	185	185	296	296	344	344	164	164	279	279	211	211
W300	F225	Juana Gomez Sanches	Barrial	-85.3153	13.3333	BR	56	2454	24.3	334	1.776	-70	141	141	229	237	154	158	288	292	287	314	203	211	251	251	334	344	286	288	185	185	294	296	281	305	139	146	277	279	192	211
W301	F225	Juana Gomez Sanches	Barrial	-85.3152	13.3334	B	56	2474	23.7	366	1.776	-38	128	141	229	229	154	158	286	286	314	314	211	211	251	251	344	344	286	286	185	196	296	296	344	344	164	164	279	279	211	211
W341	F163	Juana Gomez Sanches	Barrial	-85.3145	13.333	BR	56	2454	24.3	319	1.776	-85	141	141	229	229	154	158	286	292	287	314	211	211	247	251	334	344	286	286	185	196	296	300	289	344	137	139	279	279	211	211
W330	F227	Natividad Picado Hernandez	Ocote Dudu	-85.3074	13.273	B	64	2556	22.1	688	8.325	284	141	141	229	229	154	154	286	286	314	314	211	211	251	251	344	344	286	286	185	185	296	296	344	344	164	164	279	279	211	211
W332	F227	Natividad Picado Hernandez	Ocote Dudu	-85.3062	13.2726	R	64	2556	22.1	676	8.325	272	128	141	229	237	158	158	286	294	299	305	211	211	247	255	334	344	278	278	185	185	296	300	300	305	176	176	267	273	192	194
W333	F227	Natividad Picado Hernandez	Ocote Dudu	-85.3183	13.2637	R	65	2543	22	740	7.992	366	141	141	225	225	158	158	286	286	305	305	199	211	233	249	332	344	278	289	185	185	296	300	289	344	146	164	267	273	209	211
W335-3	.	.	.	-85.3183	13.2633	BR	65	2543	22	723	7.992	.	128	141	229	229	154	154	286	286	314	314	203	211	247	251	330	332	286	286	185	198	294	302	307	344	139	176	279	279	192	192
W335-5K	.	.	.	-85.3183	13.2633	BR	65	2543	22	723	7.992	.	128	141	229	237	154	158	286	286	305	314	211	211	241	247	332	344	286	288	185	196	296	296	289	344	164	164	273	273	192	209
W352	F227	Natividad Picado Hernandez	Ocote Dudu	-85.318	13.2633	B	65	2543	22	723	8.103	349	141	141	229	247	154	160	286	286	314	314	211	211	249	251	344	344	278	286	185	185	296	300	307	344	164	164	271	279	211	211
W331	F239	Panfilo Centeno Lopez	Ocote Dudu	-85.3072	13.2726	R	64	2556	22.1	688	8.325	284	128	141	225	225	154	154	286	303	299	299	209	211	233	235	332	342	272	272	185	196	294	296	271	344	137	146	258	271	192	194
W334-3	F239	Panfilo Centeno Lopez	Ocote Dudu	-85.3184	13.2635	R	65	2543	22	711	8.103	.	128	141	229	237	154	158	286	286	305	314	211	211	241	247	332	344	286	288	185	196	296	296	289	344	139	176	273	273	192	209
W334-5K	F239	Panfilo Centeno Lopez	Ocote Dudu	-85.3184	13.2635	BR	65	2543	22	711	8.103	.	128	141	229	229	154	154	286	286	314	314	203	211	247	251	330	332	286	286	185	196	294	302	307	344	139	176	279	279	192	192
W336	F239	Panfilo Centeno Lopez	Ocote Dudu	-85.3184	13.2632	BR	65	2543	22	692	7.992	318	141	141	225	237	154	158	286	288	305	314	211	211	241	247	332	344	286	288	185	185	296	296	307	307	139	164	279	279	192	211
W337	F239	Panfilo Centeno Lopez	Ocote Dudu	-85.3065	13.2728	B	64	2556	22.1	676	8.325	272	135	135	229	239	154	158	286	290	314	314	211	211	233	251	344	344	286	286	185	185	296	296	300	344	164	176	279	283	192	211
W338	F239	Panfilo Centeno Lopez	Ocote Dudu	-85.3063	13.2729	R	64	2556	22.1	676	8.325	272	128	128	225	229	154	158	286	288	287	287	199	211	247	255	332	332	278	278	185	185	296	300	289	307	137	164	273	283	192	211
W349	F239	Panfilo Centeno Lopez	Ocote Dudu	-85.3063	13.2728	B	64	2556	22.1	676	8.325	272	141	141	225	229	154	160	286	286	314	314	211	211	241	251	330	344	286	289	185	185	296	296	344	344	146	164	277	279	192	211
W350	F239	Panfilo Centeno Lopez	Ocote Dudu	-85.3063	13.2727	B	64	2556	22.1	676	8.325	272	141	141	229	247	154	156	286	286	299	314	211	211	237	251	344	344	286	289	185	185	294	296	344	344	157	164	273	279	192	211
W351	F239	Panfilo Centeno Lopez	Ocote Dudu	-85.3072	13.2728	BR	64	2556	22.1	688	8.325	284	141	141	229	247	154	156	286	303	314	314	199	211	233	241	332	344	286	289	185	185	296	302	305	344	139	176	277	283	192	207
W188	F241	Benito Zeledon Diaz	Las Jaguas	-85.3162	13.4397	R	47	2331	24.7	249	0.999	18	128	141	225	231	158	158	288	288	292	292	201	211	235	249	342	342	278	286	185	185	294	306	307	307	146	146	277	283	186	186
W189	F241	Benito Zeledon Diaz	Las Jaguas	-85.316	13.4399	R	47	2331	24.7	249	0.999	18	128	141	225	231	158	162	288	290	292	292	201	201	249	249	332	342	286	286	185	198	294	306	307	307	146	146	277	283	186	186
W190	F241	Benito Zeledon Diaz	Las Jaguas	-85.316	13.44	R	47	2331	24.7	249	0.999	18	141	141	231	231	158	158	288	290	292	292	201	201	235	235	342	342	278	286	185	198	294	306	307	307	146	146	277	283	186	186
W191	F241	Benito Zeledon Diaz	Las Jaguas	-85.3163	13.4398	R	47	2331	24.7	249	0.999	18	141	141	225	247	156	160	288	303	314	314	211	211	233	249	332	344	286	288	185	196	296	296	307	344	146	184	271	273	209	211
W192	F241	Benito Zeledon Diaz	Las Jaguas	-85.3162	13.4398	R	47	2331	24.7	249	0.999	18	128	141	225	229	156	160	288	303	299	314	186	211	233	241	332	344	288	289	185	196	296	302	289	300	139	184	273	279	192	207
W193	F241	Benito Zeledon Diaz	Las Jaguas	-85.315	13.438	R	47	2331	24.7	236	0.777	5	128	141	229	231	158	160	288	303	305	305	201	211	231	249	342	342	278	278	185	191	294	294	271	307	133	146	258	277	186	194
W194	F241	Benito Zeledon Diaz	Las Jaguas	-85.3147	13.4382	R	47	2331	24.7	236	0.777	5	128	141	225	231	158	158	288	290	292	305	201	211	235	235	332	342	278	286	185	198	294	306	307	307	146	146	277	277	186	186
W254	F242	Eusebio Rivas López	El Barillal	-85.3313	13.4211	R	47	2377	23.9	328	1.665	103	135	141	231	247	156	162	286	290	305	314	186	211	233	249	330	332	278	286	185	196	296	296	289	344	146	164	271	283	186	211
W255	F242	Eusebio Rivas López	El Barillal	-85.3314	13.4206	R	47	2377	23.9	315	1.665	90	128	141	225	229	154	158	290	303	292	299	201	211	235	251	342	344	278	286	196	198	294	302	307	344	146	164	271	283	186	192
W256	F242	Eusebio Rivas López	El Barillal	-85.3308	13.4211	R	47	2377	23.9	335	1.554	110	141	141	225	229	154	158	288	294	287	305	199	211	249	251	332	334	278	288	185	200	294	296	289	344	146	164	283	283	192	209
W257	F242	Eusebio Rivas López	El Barillal	-85.3306	13.4209	R	47	2377	23.9	335	1.554	110	141	141	225	231	158	158	290	290	292	305	201	211	235	235	332	342	278	286	196	196	296	296	289	303	137	146	267	283	186	186
W258	F242	Eusebio Rivas López	El Barillal	-85.3307	13.4208	R	47	2377	23.9	318	1.554	93	141	141	225	229	156	158	286	288	299	305	186	211	233	235	332	344	278	286	185	196	296	302	289	344	137	176	267	271	186	211
W259	F242	Eusebio Rivas López	El Barillal	-85.3306	13.4208	R	47	2377	23.9	318	1.554	93	128	141	235	247	154	158	286	290	292	299	211	211	233	235	332	344	278	286	185	196	296	296	300	303	137	164	267	271	186	192
W260	F242	Eusebio Rivas López	El Barillal	-85.3305	13.4208	R	47	2377	23.9	318	1.554	93	135	141	225	247	154	158	290	303	292	314	186	201	233	249	330	342	278	286	196	196	302	306	289	344	146	164	267	271	186	192
W261	F242	Eusebio Rivas López	El Barillal	-85.3312	13.42	R	47	2377	23.9	299	1.554	74	128	141	225	229	154	160	288	294	305	314	211	211	249	251	332	334	278	288	185	200	296	296	300	307	146	164	277	283	207	211
W043	FBBlandon	100 m de la casa de Fidelia	.	-85.445	13.1486	B	46	2333	23.8	373	0.777	59	141	141	229	229	154	154	286	286	314	314	211	211	251	251	344	344	286	286	185	185	296	296	344	344	164	164	279	279	211	211
W044	FBBlandon	100 m de la casa de Fidelia	.	-85.445	13.1486	B	46	2333	23.8	373	0.777	59	141	141	229	229	154	154	286	286	314	314	211	211	251	251	344	344	286	286	185	185	296	296	344	344	164	164	279	279	211	211
W045	FBBlandon	100 m de la casa de Fidelia	.	-85.445	13.1486	B	46	2333	23.8	373	0.777	59	128	141	229	229	154	154	286	286	299	314	211	211	251	251	344	344	286	286	185	196	296	302	344	344	164	164	279	279	192	192
W046	FBBlandon	100 m de la casa de Fidelia	.	-85.445	13.1486	B	46	2333	23.8	373	0.777	59	141	141	229	229	154	154	286	286	314	314	211	211	251	251	344	344	286	286	185	185	296	296	344	344	164	164	279	279	211	211
W047	FBBlandon	100 m de la casa de Fidelia	.	-85.445	13.1486	B	46	2333	23.8	373	0.777	59	141	141	229	229	154	154	286	286	314	314	211	211	233	251	344	344	286	286	185	185	296	296	344	344	164	164	279	279	211	211
W048	FBBlandon	100 m de la casa de Fidelia	.	-85.445	13.1486	B	46	2333	23.8	373	0.777	59	141	141	229	247	154	154	286	286	301	314	211	211	251	251	330	344	286	286	185	196	296	296	300	344	164	164	271	277	192	211
W049	FBBlandon	100 m de la casa de Fidelia	.	-85.445	13.1486	B	46	2333	23.8	373	0.777	59	141	141	229	229	154	154	286	286	314	314	211	211	251	251	344	344	286	286	185	185	296	296	344	344	164	164	279	279	211	211
W050	FBBlandon	100 m de la casa de Fidelia	.	-85.445	13.1486	B	46	2333	23.8	373	0.777	59	141	141	229	247	154	156	286	286	314	314	211	211	233	251	330	344	286	286	185	196	296	302	300	344	164	164	271	279	211	211
W041	FBBSB	Fidelia B. Blandon ("con semilla blanca", San Antonio de Kuskawas)	.	-85.445	13.1486	Y	46	2333	23.8	373	0.777	59	128	128	247	247	156	156	303	303	299	299	186	186	233	233	330	330	289	289	196	196	302	302	300	300	184	184	271	271	192	192
W042	FBBSB	Fidelia B. Blandon ("con semilla blanca", San Antonio de Kuskawas)	.	-85.445	13.1486	Y	46	2333	23.8	373	0.777	59	128	128	247	247	156	156	303	303	299	299	186	186	233	233	330	330	289	289	196	196	302	302	300	300	184	184	271	271	192	192
W021	FER2004	Enrique Rios, otra plantacion (desde 2004)	.	-85.4123	13.2894	R	55	2455	22.2708	645	1.332	229	128	141	225	229	156	156	286	288	305	305	186	199	233	251	332	344	286	289	185	185	296	296	289	300	146	176	271	271	192	209
W022	FER2004	Enrique Rios, otra plantacion (desde 2004)	.	-85.4123	13.2894	R	55	2455	22.2708	645	1.332	229	128	141	229	229	158	158	286	294	287	314	199	211	233	233	332	344	286	286	196	200	294	300	307	344	146	146	267	277	192	211
W023	FER2004	Enrique Rios, otra plantacion (desde 2004)	.	-85.4123	13.2894	BR	55	2455	22.2708	645	1.332	229	128	141	229	229	154	154	286	286	287	287	199	211	233	251	334	344	278	286	185	185	294	296	300	307	139	139	277	277	207	211
W024	FER2004	Enrique Rios, otra plantacion (desde 2004)	.	-85.4123	13.2894	R	55	2455	22.2708	645	1.332	229	141	141	225	225	154	158	286	286	305	305	186	199	233	241	330	332	288	288	185	185	296	296	289	300	176	176	271	277	207	211
W025	FER2004	Enrique Rios, otra plantacion (desde 2004)	.	-85.4123	13.2894	R	55	2455	22.2708	645	1.332	229	128	141	225	229	154	158	286	286	314	314	211	211	233	233	334	342	278	278	185	185	294	294	281	344	164	164	283	283	194	211
W026	FER2004	Enrique Rios, otra plantacion (desde 2004)	.	-85.4123	13.2894	R	55	2455	22.2708	645	1.332	229	128	128	225	229	154	158	286	292	299	305	186	211	233	251	330	342	278	286	185	185	296	302	300	307	133	184	267	277	192	194
W027	FER2004	Enrique Rios, otra plantacion (desde 2004)	.	-85.4123	13.2894	R	55	2455	22.2708	645	1.332	229	128	141	229	237	154	158	294	303	287	314	211	211	233	251	334	342	278	286	198	200	294	296	271	344	164	164	277	283	192	211
W028	FER2004	Enrique Rios, otra plantacion (desde 2004)	.	-85.4123	13.2894	R	55	2455	22.2708	645	1.332	229	128	141	229	237	154	158	294	303	314	314	211	211	233	251	330	334	286	289	185	200	294	296	281	344	139	164	273	283	192	192
W029	FER2004	Enrique Rios, otra plantacion (desde 2004)	.	-85.4123	13.2894	B	55	2455	22.2708	645	1.332	229	141	141	225	229	154	156	286	303	301	314	186	211	233	251	330	344	286	289	185	196	296	302	300	344	157	164	271	279	190	192
W030	FER2004	Enrique Rios, otra plantacion (desde 2004)	.	-85.4123	13.2894	R	55	2455	22.2708	645	1.332	229	128	141	225	229	156	156	286	286	301	305	186	211	233	251	330	334	288	288	185	196	296	296	300	344	139	176	277	283	207	211
W031	FER2004	Enrique Rios, otra plantacion (desde 2004)	.	-85.4123	13.2894	R	55	2455	22.2708	645	1.332	229	141	141	247	247	158	158	290	303	299	305	199	199	233	233	332	344	278	289	196	196	294	294	305	305	146	157	277	283	192	192
W032	FER2004	Enrique Rios, otra plantacion (desde 2004)	.	-85.4123	13.2894	R	55	2455	22.2708	645	1.332	229	128	128	225	225	154	154	286	286	305	314	199	203	233	251	332	334	286	286	185	185	296	296	289	307	139	157	277	283	207	211
W033	FER2004	Enrique Rios, otra plantacion (desde 2004)	.	-85.4123	13.2894	R	55	2455	22.2708	645	1.332	229	141	141	225	229	158	158	286	294	305	314	211	211	233	247	332	344	286	286	185	200	294	296	307	344	139	176	277	279	192	211
W034	FER2004	Enrique Rios, otra plantacion (desde 2004)	.	-85.4123	13.2894	R	55	2455	22.2708	645	1.332	229	128	141	225	229	154	158	286	288	287	305	211	211	233	247	334	334	286	286	185	185	294	294	289	300	146	176	273	283	186	211
W035	FER2004	Enrique Rios, otra plantacion (desde 2004)	.	-85.4123	13.2894	R	55	2455	22.2708	645	1.332	229	128	141	225	247	154	158	286	290	299	305	199	211	233	253	330	332	286	286	185	185	294	296	289	307	146	164	273	277	192	209
W036	FER2004	Enrique Rios, otra plantacion (desde 2004)	.	-85.4123	13.2894	R	55	2455	22.2708	645	1.332	229	128	128	229	229	158	160	288	303	305	305	186	211	231	241	330	344	286	289	185	191	294	294	271	300	153	164	273	279	192	211
W037	FER2004	Enrique Rios, otra plantacion (desde 2004)	.	-85.4123	13.2894	BR	55	2455	22.2708	645	1.332	229	141	141	229	229	154	154	286	303	299	314	199	211	233	251	332	332	286	289	196	200	294	302	300	344	146	164	271	279	190	192
W038	FER2004	Enrique Rios, otra plantacion (desde 2004)	.	-85.4123	13.2894	R	55	2455	22.2708	645	1.332	229	128	141	229	231	158	160	286	303	299	299	199	211	233	251	332	342	286	289	191	196	296	302	289	344	164	164	279	283	192	194
W039	FER2004	Enrique Rios, otra plantacion (desde 2004)	.	-85.4123	13.2894	R	55	2455	22.2708	645	1.332	229	128	141	225	229	154	158	288	294	287	305	199	211	247	249	332	334	288	288	185	200	294	294	300	307	139	176	273	283	192	209
W040	FER2004	Enrique Rios, otra plantacion (desde 2004)	.	-85.4123	13.2894	R	55	2455	22.2708	645	1.332	229	141	141	229	229	160	160	286	303	314	314	203	220	231	233	334	334	278	286	185	191	294	296	281	281	164	164	258	283	194	211
W001	FERPozolera	Enrique Rios (loc. Pozolera)	.	-85.4123	13.2894	R	55	2455	22.2708	645	1.332	229	128	141	225	229	154	162	286	290	305	314	211	211	247	249	332	334	286	286	185	198	294	296	300	307	146	176	283	283	186	211
W002	FERPozolera	Enrique Rios (loc. Pozolera)	.	-85.4123	13.2894	R	55	2455	22.2708	645	1.332	229	128	141	225	225	158	158	286	290	314	314	203	211	233	249	332	334	288	288	185	196	294	296	289	307	139	146	277	277	192	207
W003	FERPozolera	Enrique Rios (loc. Pozolera)	.	-85.4123	13.2894	R	55	2455	22.2708	645	1.332	229	128	141	229	229	158	158	288	290	314	314	203	211	233	251	334	344	286	289	185	185	296	296	289	344	146	157	271	273	192	209
W004	FERPozolera	Enrique Rios (loc. Pozolera)	.	-85.4123	13.2894	R	55	2455	22.2708	645	1.332	229	141	141	229	229	154	158	286	286	287	287	211	211	247	255	344	354	278	286	185	196	294	296	300	307	137	176	267	283	192	192
W005	FERPozolera	Enrique Rios (loc. Pozolera)	.	-85.4123	13.2894	BR	55	2455	22.2708	645	1.332	229	128	141	229	229	154	154	286	288	314	314	199	211	233	247	332	344	286	286	196	200	294	296	289	300	146	164	273	283	192	211
W006	FERPozolera	Enrique Rios (loc. Pozolera)	.	-85.4123	13.2894	BR	55	2455	22.2708	645	1.332	229	128	128	225	229	154	154	286	294	305	314	211	211	249	251	334	334	278	286	185	200	294	296	307	344	139	164	277	279	211	211
W007	FERPozolera	Enrique Rios (loc. Pozolera)	.	-85.4123	13.2894	R	55	2455	22.2708	645	1.332	229	141	141	229	229	154	158	290	294	287	314	211	211	251	253	334	334	278	286	196	200	294	296	289	300	146	176	279	279	192	192
W008	FERPozolera	Enrique Rios (loc. Pozolera)	.	-85.4123	13.2894	BR	55	2455	22.2708	645	1.332	229	128	141	229	229	154	158	286	286	314	314	211	211	237	251	344	344	286	286	185	200	294	296	300	344	157	176	279	283	192	211
W009	FERPozolera	Enrique Rios (loc. Pozolera)	.	-85.4123	13.2894	R	55	2455	22.2708	645	1.332	229	128	141	229	229	154	158	286	292	287	305	211	211	233	251	332	344	286	286	185	196	294	300	300	305	146	164	267	283	192	211
W010	FERPozolera	Enrique Rios (loc. Pozolera)	.	-85.4123	13.2894	R	55	2455	22.2708	645	1.332	229	128	141	229	237	154	158	286	292	287	287	203	211	251	255	334	354	278	278	185	185	296	300	305	344	146	164	273	279	194	211
W011	FERPozolera	Enrique Rios (loc. Pozolera)	.	-85.4123	13.2894	BR	55	2455	22.2708	645	1.332	229	128	141	229	229	156	158	286	286	301	314	211	211	233	251	333	343	286	286	185	185	296	296	289	344	157	176	279	283	192	211
W012	FERPozolera	Enrique Rios (loc. Pozolera)	.	-85.4123	13.2894	BR	55	2455	22.2708	645	1.332	229	141	141	229	239	154	158	286	286	287	314	203	211	249	255	344	354	286	286	185	185	294	296	305	344	137	164	273	277	194	211
W013	FERPozolera	Enrique Rios (loc. Pozolera)	.	-85.4123	13.2894	R	55	2455	22.2708	645	1.332	229	128	141	225	229	154	158	286	286	305	314	199	199	233	233	332	332	278	288	185	185	294	296	289	305	139	139	267	277	194	209
W014	FERPozolera	Enrique Rios (loc. Pozolera)	.	-85.4123	13.2894	BR	55	2455	22.2708	645	1.332	229	128	141	229	235	154	160	286	286	287	287	211	211	231	251	334	342	278	286	185	185	294	294	271	344	164	176	279	283	192	211
W015	FERPozolera	Enrique Rios (loc. Pozolera)	.	-85.4123	13.2894	BR	55	2455	22.2708	645	1.332	229	141	141	229	237	154	158	286	292	287	314	211	211	233	233	344	354	286	286	185	196	296	300	307	344	137	164	267	279	194	211
W016	FERPozolera	Enrique Rios (loc. Pozolera)	.	-85.4123	13.2894	R	55	2455	22.2708	645	1.332	229	128	141	229	231	154	158	286	286	287	314	199	211	237	247	332	354	286	286	185	185	294	296	289	300	146	164	283	283	190	192
W017	FERPozolera	Enrique Rios (loc. Pozolera)	.	-85.4123	13.2894	R	55	2455	22.2708	645	1.332	229	141	141	229	231	158	158	286	286	287	301	199	203	237	247	332	334	278	286	185	185	294	304	281	289	146	164	277	277	190	192
W018	FERPozolera	Enrique Rios (loc. Pozolera)	.	-85.4123	13.2894	R	55	2455	22.2708	645	1.332	229	128	141	229	229	154	158	288	290	305	314	211	211	233	251	332	332	286	286	185	196	294	296	289	307	146	146	277	277	192	207
W019	FERPozolera	Enrique Rios (loc. Pozolera)	.	-85.4123	13.2894	BR	55	2455	22.2708	645	1.332	229	141	141	229	229	154	154	286	294	287	314	211	211	233	251	334	344	278	286	185	200	294	296	300	300	164	176	279	279	192	211
W020	FERPozolera	Enrique Rios (loc. Pozolera)	.	-85.4123	13.2894	R	55	2455	22.2708	645	1.332	229	128	141	225	237	158	158	286	288	287	314	211	211	233	241	332	332	278	286	185	185	294	294	307	307	146	146	277	277	194	209
W354	FJM	Jonathan Miller	Papayo 2	-85.3539	13.3448	BY	47	2387	24.2	313	0.222	-5	128	128	229	247	154	156	286	303	299	314	186	211	233	251	330	344	286	289	185	196	296	302	300	344	164	176	271	279	192	211
W355	FJM	Jonathan Miller	El Guabo	-85.3538	13.3451	BY	47	2387	24.2	308	0.222	-10	141	141	229	247	154	156	286	303	299	314	211	211	233	233	344	344	286	286	185	196	296	302	344	344	164	176	279	279	192	211
W356	FJM	Jonathan Miller	Papayo 2	-85.3535	13.3447	BY	47	2387	24.2	313	0.111	-5	128	141	229	247	154	156	286	303	299	314	186	211	233	251	330	344	286	289	185	196	296	302	296	344	164	176	271	279	192	211
